# Supplementary material for: Association between Thigh Muscle Volume and Leg Muscle Power in Older Women
Source: PLoS One. 2016 Jun 17;11(6):e0157885. doi: 10.1371/journal.pone.0157885 (PMC4912092; doi:10.1371/journal.pone.0157885)
Supplement: S1 Raw Data — (XLSX) [file pone.0157885.s001.xlsx]

## Sheet: Tabelle1
ID	Height	Mass	BMI	Age	Comorbidity	SOMC	Handgrip	Quadriceps	Gait_hab	Gait_max	Power Rig_l	Power Rig_r	STS Power	Muscle_l	Muscle_r
101	158	65	26	75	2	6	19.5	135.24	1.21	2.19	119	117	913.44	2261.37	2144.95
103	145	54	25	73	5	8	17	88.57	0.91	1.34	88	48	365.16	1633.37	1588.69
104	153	72	31	84	4	2	24	124.05	1.4	2.08	142	127	800.74	1828.58	1694.12
105	160	79	31	76	6	4	20	89.78	1.27	1.92	98	103	649.22	2240.84	1943.45
106	168	65	23	71	3	0	30	120.07	1.01	1.9	142	124	838.86	2146.45	2225.75
108	166	59	21	73	2	0	24	189.01	1.37	2.21	132	122	946.58	2139.49	1897.28
109	157	59	24	84	2	4	25	179.56	0.71	1.36	102	77	695.47	1929.59	1703.35
110	152	70	30	89	4	0	15	123.95	0.77	1.37	93	66	593.79	2073.99	2012.63
111	158	62	25	76	0	4	24	132.55	1.12	1.95	112	87	688.88	1977.52	1972.31
112	159	74	29	77	0	4	26	119.68	1.18	1.82	106	110	787.38	2134.62	1729.24
113	149	69	31	76	1	0	20	105.7	0.9	1.15	69	82	452.68	1421.33	1346.26
114	153	56	24	75	0	2	30	179.04	1.2	2.06	106	103	645.28	1674.58	1505.01
116	165	102	38	75	4	0	27	122.07	1.13	1.78	118	91	1051.29	2867.54	2671.87
117	153	63	27	75	1	0	25	146.13	0.73	1.38	103	85	583.22	1767.28	1528.64
119	157	54	22	80	3	10	20		1.13	1.95	107	94	432.12	1790.24	1697.82
120	169	72	25	72	2	2	29	232.45	1.23	1.96	232	174	942.62	2634.77	2906.34
122	157	74	30	75	3	0	26	146.78	1.02	1.84	107	102	824.39	2170.55	2037.95
123	159	63	25	76	1	6	27	127.32	0.98	2.09	95	102	583.22	1856.76	1758.13
124	153	64	27	84	1	8	25	125.99	0.96	1.36	79	73	679.72	1780.77	1795.36
127	150	63	28	83	4	8	19	118.82	0.9	1.19	73	61	405.29	1836.02	1539.37
129	157	61	25	81	6	2	24	109.23	0.92	1.53	85	82	629.91	1731.97	1508.95
130	154	60	25	83	3	2	26	101.77	1.01	1.7	90	82	560.16	1435.81	1388.43
132	163	73	28	80	1	2	28	163.82	0.87	1.56	96	72	680.81	2209.67	1862.8
134	163	83	31	70	1	10	23	159.08	1.29	2.12	155	161	974.3	2783.6	2415.52
135	156	86	35	76	3	2	24	155.19	1.29	1.88	144	95	773.37	2280.47	2413.68
136	166	80	29	80	5	0	31	159.11	1.03	1.8	165	137	943.79	2600.62	2446.54
137	168	76	27	76	2	0	30	185.42	1.13	1.81	213	208	640.96	2347.47	2087.77
138	173	90	30	70	4	0	31	199.91	1.5	2.12	229	235	1160.62	2960.43	2635.69
140	163	72	27	75	1	0	30	150.15	1.47	2.2	95	81	879.77	2313.74	2130.36
141	162	72	27	79	1	0	25	130.73	1.16	1.78	99	69	746.33	2352.17	2492.53
142	163	60	23	83	4	2	22.5	107.2	1.33	1.72	82	68	750.21	2020.77	1916.58
143	163	71	27	72	3	4	23	127.48	1.02	1.74	88	77	807.68	2260.31	2140.45
144	165	85	31	72	5	0	30	117.36	1.02	1.75	159	155	903.58	2642.26	2403.7
145	160	56	22	76	3	8	17.5	121.26	1.05	1.89	81	84	726.01	1682.76	1492.56
146	164	75	28	76	5	2	27	160.07	0.95	1.53	137	126	720.05	2361.47	2135.61
148	155	65	27	80	3	0	18	125.82	1.17	1.78	86	71	745.16	1917.42	1967.92
149	167	48	17	80	4	2	22	64.98	1	1.49	77	71	492.84	1607.97	1592.44
151	157	65	26	82	5	2	19	111.67	1.19	1.79	67	75	837.59	1955.73	1942.53
153	165	71	26	71	1	4	31	160.63	0.7	1.98	140	138	795.14	2153.82	1977.46
155	162	99	38	75	5	2	22.5	83.11	0.97	0.73	47	84	537.86	2283.79	2017.03
156	166	74	27	78	2	2	27.5	98.66	1.17	1.85	94	74	722.79	2321.77	2353.97
157	173	80	27	80	2	0	27.5	143.28	1.06	1.96	137	56	932.02	2276.07	2360.89
158	152	65	28	82	1	0	19	109.89	1.33	1.76	91	79	570.5	2048.54	1875.93
159	161	74	29	71	5	0	30	151.07	0.95	1.97	146	153	824.39	2279.12	2098.17
160	157	69	28	78	4	0	25	97.01	0.99	1.71	84	71	682.75	2543.9	2363.76
162	156	78	32	85	4	4	26	80.56	0.72	1.28	104	87	614.23	2038.09	1658.02
165	156	44	18	89	5	0	22.5	74.36	1.09	1.87	70	60	516.07	1532.48	1473.02
166	160	65	25	70	0	0	26	130.45	1.26	1.9	165	144	868.18	2072.25	1836.2
167	159	68	27	73	0	0	17	114	1.26	1.74	153	152	1058.96	2420.11	2185.03
168	159	61	24	71	1	2	25	103.43	1.19	1.92	68	86	666.4	1874.47	1990.84
169	162	65	25	79	0	0	23.5	129.16	1.06	1.93	85	91	659.1	2348.36	2164.18
172	152	86	37	81	4	4	17.5	56.34	1.27	0.97	84	77	594.58	1822.64	1891.24
173	164	76	28	72	2	2	26	113.18	1.25	1.99	144	137	788.53	2836.39	2802.43
174	155	58	24	84	3	4	24	117.21	1.39	2.07	79	73	663.77	1906.82	1870.47
175	162	74	28	79	1	2	21	70.77	0.98	2.02	144	130	1064.59	1865.02	1797.33
176	154	66	28	88	3	2	25	96.51	0.97	1.54	67	75	532.03	1511.56	1443.5
177	152	68	29	81	2	0	26	99.89	1.23	1.43	60	63	692.86	1968.07	1904.21
178	159	55	22	72	1	0	23	159.03	1.23	2.16	149	146	567.95	1974.21	1844.57
180	166	84	31	76	3	8	33	139	0.58	2.08	150	149	1041.23	2065.17	1783.32
181	157	52	21	71	3	2	24	96.95	0.92	0.9	60	86	555.33	1692.25	1527.78
182	167	86	31	85	5	0	20	131.29	1.39	1.34	75	77	734.58	1969.28	1871.43
184	152	47	20	73	1	4	28	118.06	1.25	2.22	108	117	609.79	1950.21	1785.02
185	150	53	24	74	3	10	23	98.47	1.02	1.59	75	75	601.35	1599	1736.54
186	165	76	28	83	5	0	27	169.84	1.46	1.74	99	124	627.55	2398.76	2332.33
187	173	82	27	74	2	2	28	140.12	1.35	1.96	119	105	1014.03	1918.99	1806
188	170	60	21	75	1	0	27.5	89.09	0.49	2.39	138	118	863.77	1815.35	1971.07
190	152	53	23	83	1	8	18	103.55	1.54	1.85	90	70	533.27	1716.68	1643.56
191	157	55	22	83	4	10	22	130.24	1.36	2.07	140	134	651.55	1777.62	1760.14
